# Supplementary material for: Analytical Applicability of Graphene-Modified Electrode in Sunset Yellow Electrochemical Assay
Source: Sensors (Basel). 2023 Feb 14;23(4):2160. doi: 10.3390/s23042160 (PMC10004213; doi:10.3390/s23042160)
Supplement: Supplementary file 1 [file sensors-23-02160-s001.zip]

Archive with 1 entries (1 files):
- sensors-2185896-supplementary.pdf
